# Supplementary material for: MicroRNA-155-5p Targets JADE-1, Promoting Proliferation, Migration, and Invasion in Clear Cell Renal Cell Carcinoma Cells
Source: Int J Mol Sci. 2023 Apr 25;24(9):7825. doi: 10.3390/ijms24097825 (PMC10178234; doi:10.3390/ijms24097825)
Supplement: Supplementary file 1 [file ijms-24-07825-s001.zip]

Archive with 1 entries (1 files):
- ijms-2291378-supplementary.docx
